# Supplementary material for: Addressing the Syndemic Relationship between Lymphatic Filariasis and Mental Distress in Malawi: The Potential of Enhanced Self-Care
Source: Trop Med Infect Dis. 2024 Jul 31;9(8):172. doi: 10.3390/tropicalmed9080172 (PMC11360657; doi:10.3390/tropicalmed9080172)
Supplement: Supplementary file 1 [file tropicalmed-09-00172-s001.zip]

Archive with 1 entries (1 files):
- tropicalmed-3056122-supplementary.pdf
